# Supplementary material for: Assessing the fish fauna diversity and abundance at Aegean and Ionian seas, with emphasis on certain NIS fish species via Scientific diving and Visual Census
Source: PLoS One. 2023 Nov 29;18(11):e0294770. doi: 10.1371/journal.pone.0294770 (PMC10686517; doi:10.1371/journal.pone.0294770)
Supplement: S1 File — (XLSX) [file pone.0294770.s001.xlsx]

## Sheet: Φύλλο1
Explias Diving Surveys
	LES1	LES2	SAR1	PEL1	PEL2	PEL3	PEL4	PEL5	PEL6	PEL7	KEF1	KEF2	NIS1	NIS2	SAN1	SAN2	SAM1	SAM2	KAL1	KAL2	KAL3
Anthias anthias	130	0	0	0	0	0	0	0	0	0	0	0	0	0	0	0	0	0	120	200	0
Apogon imberbis	0	0	0	0	0	0	0	0	0	0	0	0	0	3	11	20	107	15	70	7	12
Atherina sp.	0	0	0	1500	0	0	0	0	0	0	0	0	0	0	0	0	0	0	0	0	0
Boops boops	0	0	0	0	0	0	0	0	0	0	0	0	1000	13	20	300	50	6	0	0	20
Bothus podas	0	0	0	0	0	0	0	0	0	0	0	0	0	1	0	0	0	0	0	0	0
Callanthias ruber	130	0	0	0	0	0	0	0	0	0	0	0	0	0	0	0	0	0	0	0	0
Caranx crysos	0	0	0	0	0	0	0	0	0	0	0	0	0	3	0	0	0	0	0	0	0
Centrolabrus melanocercus	0	0	0	0	0	0	0	0	0	0	0	0	0	0	1	0	4	4	1	0	0
Chromis chromis	500	500	500	500	500	500	500	75	700	75	150	0	1500	700	700	700	190	220	250	180	150
Coris julis	23	33	18	13	35	13	23	13	20	0	0	0	205	30	33	50	65	30	25	37	15
Dentex dentex	0	0	0	0	1	0	0	0	7	0	0	0	0	0	1	1	0	0	0	0	0
Diplodus annularis	0	0	0	13	0	0	0	0	0	0	0	0	10	5	23	0	0	0	0	0	0
Diplodus puntazzo	0	0	0	0	0	0	0	0	0	0	0	0	0	0	3	1	0	0	3	0	0
Diplodus sargus	16	15	25	25	55	1	23	0	18	13	10	13	1	13	91	70	30	21	50	22	20
Diplodus vulgaris	16	15	25	30	65	6	23	0	18	13	13	13	22	80	75	28	20	6	85	21	15
Engraulis encrasicolus	0	0	0	0	0	0	0	0	0	0	0	0	0	0	0	0	150	0	0	150	0
Epinephelus aeneus	0	0	0	1	0	0	0	0	0	0	0	0	0	0	0	0	0	0	0	0	0
Epinephelus costae	0	0	4	0	4	0	5	5	3	0	0	0	9	13	11	5	1	1	0	0	0
Epinephelus marginatus	1	0	0	0	1	1	5	7	2	0	1	0	4	4	1	1	1	3	0	0	0
Fistularia commersonii	0	0	0	0	0	0	5	5	0	0	0	0	0	1	0	0	0	1	1	0	0
Gobius bucchichi	0	0	0	0	0	0	0	0	0	0	0	0	0	0	0	0	0	3	0	0	0
Gobius sp.	0	0	0	0	0	0	0	0	0	0	0	0	0	0	0	0	0	0	0	3	1
Lichia amia	0	0	0	0	0	0	0	0	0	0	2	0	0	1	0	0	0	0	0	0	0
Lithognathus mormyrus	0	0	13	0	0	0	0	0	0	0	0	0	0	1	0	0	0	0	0	0	0
Mugil cephalus	0	0	0	0	0	0	0	0	0	0	0	0	0	0	0	0	0	0	0	7	0
Mullus surmuletus	0	1	2	3	5	6	6	1	7	1	3	6	13	11	6	17	16	13	5	3	1
Muraena helena	0	1	0	0	0	0	0	0	0	0	0	0	0	0	0	0	0	0	0	0	0
Oblada melanura	50	0	0	0	20	0	0	10	30	0	0	0	100	65	18	300	55	0	50	0	20
Pagellus erythrinus	0	0	2	0	0	0	0	0	0	0	0	0	0	0	0	0	0	0	0	0	0
Parablenius sp.	0	0	0	0	0	0	0	0	0	0	0	0	3	0	0	3	0	0	0	0	0
Parupeneus forsskali	0	0	0	0	0	0	0	0	0	0	0	0	18	33	0	7	0	0	12	9	10
Pteragogus trispilus	0	0	1	0	0	0	0	0	1	0	0	0	0	0	0	0	0	0	0	0	0
Pterois miles	0	0	0	0	1	0	7	4	0	1	2	1	9	22	4	1	9	0	8	4	8
Sargocentron rubrum	0	0	0	0	0	0	0	0	0	0	0	0	6	3	0	0	0	0	0	0	1
Sarpa salpa	5	55	8	0	8	0	0	0	0	0	0	0	0	0	1	300	80	75	15	31	20
Sciaena umbra	0	0	0	0	1	0	0	0	0	0	0	0	0	0	0	0	0	0	0	0	0
Scorpaena maderensis	0	0	0	0	0	0	0	0	0	0	0	0	0	0	0	1	4	6	3	2	2
Scorpaena porcus	0	0	0	0	0	0	0	0	0	0	0	0	0	0	0	0	1	0	0	0	0
Scorpaena scrofa	1	0	0	0	0	0	0	0	0	0	0	0	0	0	0	0	0	0	0	0	0
Scorpaena sp.	0	0	0	0	0	0	1	0	0	0	0	0	3	0	0	1	0	0	0	0	0
Serranus cabrilla	1	6	5	5	7	8	5	4	10	0	0	3	7	13	13	6	7	0	3	2	5
Serranus scriba	2	2	4	4	20	5	9	15	23	5	8	8	9	10	11	6	18	7	4	7	1
Siganus luridus	0	0	13	6	23	25	150	150	150	75	25	23	150	100	150	150	17	11	45	16	35
Siganus rivulatus	0	0	13	2	13	25	150	150	150	75	25	23	150	100	150	150	30	24	110	55	67
Sparisoma cretense	0	2	0	4	10	6	11	0	13	13	13	12	115	45	33	25	52	40	80	87	27
Sparus aurata	1	0	1	0	0	0	0	0	0	0	0	0	0	0	0	0	0	0	0	0	0
Sphyraena sp.	0	0	0	0	0	0	0	0	0	0	0	0	0	0	80	2	0	0	0	0	0
Spicara flexuosum	0	0	0	0	0	0	0	0	0	0	0	0	0	0	0	0	0	0	0	0	0
Spicara maena	0	0	0	0	0	0	0	0	0	0	0	0	160	0	40	50	0	100	80	0	0
Spicara smaris	0	0	7	0	13	0	0	0	0	0	0	0	150	70	0	0	0	0	0	0	0
Spicara sp.	0	0	0	0	0	0	0	0	0	0	0	0	35	50	18	300	0	0	0	0	0
Spondyliosoma cantharus	0	0	2	1	0	1	0	0	0	0	0	0	0	0	0	0	0	0	0	0	0
Stephanolepis diaspros	0	0	0	0	0	0	0	0	0	0	0	0	0	0	1	1	0	0	0	0	0
Symphodus cinereus	0	0	0	0	0	0	0	0	0	0	0	0	0	0	0	1	0	0	0	0	0
Symphodus mediterraneus	0	0	0	0	0	1	0	0	0	0	0	0	1	0	0	0	1	1	1	7	0
Symphodus roissali	0	0	0	0	0	1	0	0	1	0	0	0	0	0	0	0	0	0	0	0	0
Symphodus rostratus	0	0	0	0	0	0	0	0	0	0	0	0	0	0	0	1	0	0	0	0	0
Symphodus tinca	33	33	6	5	11	4	3	6	15	5	5	0	0	0	2	0	3	5	7	3	0
Synodus saurus	0	0	2	0	1	0	0	0	0	0	0	0	0	0	0	2	0	0	0	0	0
Thalassoma pavo	13	25	0	0	10	5	15	0	30	15	23	0	400	75	43	25	15	25	75	40	15
Trachinus draco	0	0	0	0	1	0	0	0	0	0	0	0	0	0	0	0	0	0	0	0	0
Tripterygion sp.	0	0	0	0	0	0	0	0	0	0	0	0	5	0	0	1	0	2	0	0	0
Thunnus sp.	4	0	0	0	0	0	0	0	0	0	0	0	0	0	0	0	0	0	0	0	0
Upeneus pori	0	0	5	0	0	0	0	0	0	0	0	0	0	0	0	0	0	0	0	0	0
Xyrichtys novacula	0	0	0	0	75	0	0	0	0	0	0	0	0	0	0	0	0	0	0	0	0
Location	Lesvos	Lesvos	Saronic Gulf	Peloponnese	Peloponnese	Peloponnese	Peloponnese	Peloponnese	Peloponnese	Peloponnese	Cephalonia	Cephalonia	Nysiros	Nysiros	Santorini	Santorini	Samos	Samos	Kalymnos	Kalymnos	Kalymnos
Region	NAS	NAS	SAS	SAS	SAS	SAS	SAS	SAS	IS	IS	IS	IS	SAS	SAS	SAS	SAS	NAS	NAS	SAS	SAS	SAS
Depth max	26.4	22.2	10.8	16.5	6.5	12.2	6.5	13.6	13.9	17.1	14.1	15.2	26.1	26.5	25.2	26.3	27	12	25	18	22
Temperature	13	15	25	27	28	26	27	26	26	22	27	27	24	20	25	25	24	24	22	22	23
